# Supplementary material for: Field assessment of the operating procedures of a semi-quantitative G6PD Biosensor to improve repeatability of routine testing
Source: PLoS One. 2024 Jan 19;19(1):e0296708. doi: 10.1371/journal.pone.0296708 (PMC10798449; doi:10.1371/journal.pone.0296708)
Supplement: S1 Data — (XLSX) [file pone.0296708.s009.xlsx]

## Sheet: DATA
SITE	PARTICIPANT_ID	AGE	SEX	ENROLLMENT_DATE	BLOOD_COL_TIME_F	BLOOD_COL_TIME_V	BIOSENSOR_TIME_F	BIOSENSOR_TIME_V	G6PD_F_1	G6PD_F_2	HB_F_1	HB_F_2	G6PD_V_1	G6PD_V_2	HB_V_1	HB_V_2	SPECTRO_TIME	G6PD_SPECTRO_1	G6PD_SPECTRO_2	HB_HEMOCUE
INA	MLU 001	40	F	2022-11-25	1960-01-01 10:45:00	1960-01-01 10:45:00	1960-01-01 10:45:00	1960-01-01 16:20:00	6.6	6	15.3	17.3	6.7	6.8	16.9	15.3	1960-01-01 16:36:00	10.62	10.33	13.3
INA	MLU 002	32	M	2022-11-25	1960-01-01 10:56:00	1960-01-01 10:56:00	1960-01-01 10:57:00	1960-01-01 16:30:00	4.9	5.3	19.8	17.1	5.7	6	18.8	19	1960-01-01 16:37:00	10.16	13	16
INA	MLU 003	34	M	2022-11-25	1960-01-01 11:04:00	1960-01-01 11:04:00	1960-01-01 11:05:00	1960-01-01 16:35:00	5.8	5.2	20.5	20.5	6.3	6.6	20.9	15.3	1960-01-01 17:00:00	6.42	7.11	18.1
INA	MLU 004	46	F	2022-11-25	1960-01-01 11:13:00	1960-01-01 11:13:00	1960-01-01 11:14:00	1960-01-01 18:43:00	5.2	6.3	17.5	16.1	6.6	6.3	18.1	17.3	1960-01-01 17:01:00	9.21	9.75	14.4
INA	MLU 005	28	F	2022-11-25	1960-01-01 11:27:00	1960-01-01 11:27:00	1960-01-01 11:28:00	1960-01-01 16:52:00	6.3	6.6	17.1	15.8	7.7	7.6	16.6	17.1	1960-01-01 17:02:00	12.4	11.9	13.5
INA	MLU 006	30	F	2022-11-25	1960-01-01 11:37:00	1960-01-01 11:37:00	1960-01-01 11:38:00	1960-01-01 16:59:00	6.3	5.6	16.6	16.4	6.5	6.4	16.5	16.9	1960-01-01 17:35:00	8.96	9.61	13.4
INA	MLU 007	37	F	2022-11-25	1960-01-01 11:51:00	1960-01-01 11:52:00	1960-01-01 11:52:00	1960-01-01 17:06:00	8.8	8.8	15.7	15.6	8.3	9	15.8	15.1	1960-01-01 17:36:00	14.02	14.71	12.7
INA	MLU 008	35	F	2022-11-25	1960-01-01 12:04:00	1960-01-01 12:04:00	1960-01-01 12:05:00	1960-01-01 17:14:00	6.8	6.4	14.8	14.2	6.6	6.7	15.4	14.6	1960-01-01 17:37:00	11.21	11.98	12.6
INA	MLU 009	37	F	2022-11-25	1960-01-01 12:34:00	1960-01-01 12:34:00	1960-01-01 12:35:00	1960-01-01 17:22:00	7.6	6.5	15.1	13.9	7.6	7.7	14.6	14.9	1960-01-01 17:50:00	10.77	11.63	12.4
INA	MLU 010	33	F	2022-11-25	1960-01-01 12:52:00	1960-01-01 12:52:00	1960-01-01 12:53:00	1960-01-01 17:30:00	6.5	6.3	15	14.2	6.7	6.1	15.9	16.6	1960-01-01 17:51:00	10.12	9.97	13.1
INA	MLU 011	36	F	2022-11-25	1960-01-01 13:03:00	1960-01-01 13:04:00	1960-01-01 13:04:00	1960-01-01 17:35:00	6.8	7.8	17.4	13.9	7.3	7.8	16.5	17.6	1960-01-01 17:52:00	10.8	10.59	13.8
INA	MLU 012	27	F	2022-11-25	1960-01-01 13:33:00	1960-01-01 13:33:00	1960-01-01 13:34:00	1960-01-01 17:43:00	5.9	7	14.8	13.8	6.6	6.9	17.2	17.1	1960-01-01 18:30:00	11.8	16.2	13.7
INA	MLU 013	27	F	2022-11-25	1960-01-01 13:41:00	1960-01-01 13:41:00	1960-01-01 13:42:00	1960-01-01 17:50:00	7.5	7.7	11.2	11.9	7.2	7.6	14.4	14.3	1960-01-01 18:31:00	10.1	12.51	11.6
INA	MLU 014	27	M	2022-11-26	1960-01-01 13:53:00	1960-01-01 13:53:00	1960-01-01 13:54:00	1960-01-01 17:58:00	7.5	7.4	14.5	13	6.7	6	17.6	17	1960-01-01 18:32:00	11.46	11.12	14.1
INA	MLU 015	28	F	2022-11-26	1960-01-01 09:14:00	1960-01-01 09:14:00	1960-01-01 09:15:00	1960-01-01 13:50:00	2.2	2.4	17.1	17.1	3	2.7	16.9	18	1960-01-01 16:10:00	2.33	1.92	14.1
INA	MLU 016	33	F	2022-11-26	1960-01-01 09:31:00	1960-01-01 09:31:00	1960-01-01 09:32:00	1960-01-01 14:06:00	6.6	6.8	12.8	13.4	6.6	5.7	13.1	14.9	1960-01-01 15:40:00	9.59	10.22	10.8
INA	MLU 017	34	F	2022-11-26	1960-01-01 09:41:00	1960-01-01 09:41:00	1960-01-01 09:42:00	1960-01-01 14:12:00	7	7.2	13.6	14.6	6.7	6.6	16.2	16.4	1960-01-01 16:55:00	12.8	11.67	12.7
INA	MLU 018	42	F	2022-11-26	1960-01-01 09:50:00	1960-01-01 09:50:00	1960-01-01 09:51:00	1960-01-01 14:17:00	6.6	6.6	14.3	13.7	7	7	15.1	14.8	1960-01-01 16:56:00	7.02	8.07	12
INA	MLU 019	32	F	2022-11-26	1960-01-01 09:58:00	1960-01-01 09:58:00	1960-01-01 09:59:00	1960-01-01 14:24:00	6.3	6.5	16	15.1	6.4	6	15.8	17.1	1960-01-01 16:57:00	10.76	11.05	13.4
INA	MLU 020	10	M	2022-11-26	1960-01-01 10:10:00	1960-01-01 10:16:00	1960-01-01 10:11:00	1960-01-01 14:30:00	6.3	6.5	15.1	15.3	5.7	6.1	18	17.9	1960-01-01 17:25:00	8.87	11.37	12
INA	MLU 021	34	F	2022-11-26	1960-01-01 10:24:00	1960-01-01 10:24:00	1960-01-01 10:25:00	1960-01-01 14:30:00	6.3	6.6	14	13.9	6.5	6.2	14.5	15	1960-01-01 17:26:00	10.41	9.6	11.9
INA	MLU 022	32	F	2022-11-26	1960-01-01 10:35:00	1960-01-01 10:35:00	1960-01-01 10:36:00	1960-01-01 14:43:00	6.5	6.7	14.7	14.9	6.6	6.5	14.5	15.6		9.75	10.74	12.7
INA	MLU 023	34	F	2022-11-26	1960-01-01 10:48:00	1960-01-01 10:48:00	1960-01-01 10:49:00	1960-01-01 14:50:00	6.7	6.8	17.5	17.1	6.7	6.8	16.3	15.7	1960-01-01 17:50:00	10.39	9.89	13.5
INA	MLU 024	42	F	2022-11-26	1960-01-01 10:54:00	1960-01-01 10:54:00	1960-01-01 10:55:00	1960-01-01 14:55:00	5.2	6.4	14.8	15.6	5.8	5.7	16.1	16.2	1960-01-01 16:11:00	9.6	10.64	13.1
INA	MLU 025	46	F	2022-11-26	1960-01-01 11:09:00	1960-01-01 11:09:00	1960-01-01 11:10:00	1960-01-01 15:00:00	5.6	5.8	16.1	16	5.5	5.8	16.4	16.1	1960-01-01 16:35:00	9.39	10.46	13.6
INA	MLU 027	31	F	2022-11-26	1960-01-01 11:34:00	1960-01-01 11:34:00	1960-01-01 11:35:00	1960-01-01 15:06:00	5.9	6.3	13.5	14.2	6.8	6.2	15.6	14.9	1960-01-01 17:52:00	10.98	8.3	12.6
INA	MLU 028	41	F	2022-11-27	1960-01-01 09:10:00	1960-01-01 09:12:00	1960-01-01 09:11:00	1960-01-01 15:34:00	8.4	6.2	14.2	15	6.7	6.7	14.4	14.1	1960-01-01 11:27:00	11.45	8.63	12
INA	MLU 029		M	2022-11-27	1960-01-01 09:25:00	1960-01-01 09:31:00	1960-01-01 09:26:00	1960-01-01 15:42:00	12.9	11.5	12.2	12.3	12.2	16.6	12.3	12.4	1960-01-01 11:28:00	18.27	15.73	10.7
INA	MLU 030	39	M	2022-11-27	1960-01-01 09:38:00	1960-01-01 09:38:00	1960-01-01 09:39:00	1960-01-01 15:48:00	9.5	9.5	16.4	17.8	9.9	10	17.5	17.9	1960-01-01 11:51:00	17.05	15.09	14.3
INA	MLU 031	13	M	2022-11-27	1960-01-01 09:49:00	1960-01-01 09:51:00	1960-01-01 09:50:00	1960-01-01 15:55:00	11.7	11.4	13	13.2	11.8	12.6	14.4	13.9	1960-01-01 11:52:00	16.92	17.04	11.9
INA	MLU 032	38	F	2022-11-27	1960-01-01 09:58:00	1960-01-01 10:01:00	1960-01-01 09:59:00	1960-01-01 15:27:00	7.7	7.5	13.5	14.4	7.4	6.8	14.6	14.7	1960-01-01 11:53:00	9.28	8.34	12.3
INA	MLU 033	29	F	2022-11-27	1960-01-01 10:13:00	1960-01-01 10:16:00	1960-01-01 10:14:00	1960-01-01 16:05:00	6.4	6.4	16.2	16.6	5.9	5.7	17.5	17.5	1960-01-01 12:12:00	9.47	8.73	14.3
INA	MLU 034	41	F	2022-11-27	1960-01-01 10:27:00	1960-01-01 10:31:00	1960-01-01 10:28:00	1960-01-01 16:11:00	6.3	6.2	17.1	17.5	5.5	6	17.6	17.4	1960-01-01 12:13:00	10.34	10.47	14.6
INA	MLU 035	37	F	2022-11-27	1960-01-01 10:35:00	1960-01-01 10:40:00	1960-01-01 10:36:00	1960-01-01 16:16:00	7.6	7.3	17.2	15.9	7.1	7	17.2	17.9	1960-01-01 12:14:00	11.79	10.56	14.2
INA	MLU 036	18	F	2022-11-27	1960-01-01 10:49:00	1960-01-01 10:50:00	1960-01-01 10:48:00	1960-01-01 16:22:00	7.2	6.7	15.2	15.3	6.7	6.3	16	17.3	1960-01-01 12:36:00	11.74	11.46	13.6
INA	MLU 038	34	M	2022-11-27	1960-01-01 11:21:00	1960-01-01 11:23:00	1960-01-01 11:22:00	1960-01-01 16:28:00	6.2	5.9	17.3	17.1	5.7	5.6	17.2	18.3	1960-01-01 12:37:00	14.14	10.63	14.3
INA	MLU 039	56	M	2022-11-27	1960-01-01 11:37:00	1960-01-01 11:38:00	1960-01-01 11:38:00	1960-01-01 16:34:00	5.2	5.1	16.6	16.8	4.6	4.7	17.7	17.3	1960-01-01 12:38:00	6.52	4.56	13.8
INA	MLU 040	17	M	2022-11-27	1960-01-01 11:58:00	1960-01-01 12:01:00	1960-01-01 11:59:00	1960-01-01 16:41:00	6.1	5.8	18.3	18.3	6.1	5.6	18.8	18.6	1960-01-01 13:00:00	9.74	10.68	15.5
INA	MLU 041	44	F	2022-11-27	1960-01-01 12:06:00	1960-01-01 12:08:00	1960-01-01 12:07:00	1960-01-01 16:45:00	7.5	7	16.1	16.6	6.9	7.2	16.4	16.4	1960-01-01 13:01:00	13.18	12.42	12.7
INA	MLU 042	62	M	2022-11-27	1960-01-01 11:29:00	1960-01-01 11:32:00	1960-01-01 11:30:00	1960-01-01 16:50:00	5.7	5.5	17.6	18.1	5.7	5.5	18.5	18.4	1960-01-01 13:02:00	10.52	6.5	14.9
INA	MLU 043	11	M	2022-11-27	1960-01-01 12:15:00	1960-01-01 12:17:00	1960-01-01 12:16:00	1960-01-01 16:52:00	7	6.9	14.9	14.9	7.1	7.7	15.6	15.1	1960-01-01 13:22:00	15.79	7.9	12.5
INA	MLU 044	47	M	2022-11-27	1960-01-01 11:48:00	1960-01-01 11:49:00	1960-01-01 11:49:00	1960-01-01 17:03:00	5.3	5.3	19.9	19.1	5.7	6.2	19.1	20.8	1960-01-01 13:21:00	8.44	9.21	16.4
INA	MLU 045	67	F	2022-11-28	1960-01-01 08:56:00	1960-01-01 08:57:00	1960-01-01 08:56:00	1960-01-01 14:45:00	5.8	6.3	14.9	14.5	7.2	8.6	14.5	15.3	1960-01-01 15:25:00	17.95	18.61	11.7
INA	MLU 046	10	F	2022-11-28	1960-01-01 09:04:00	1960-01-01 09:05:00	1960-01-01 09:05:00	1960-01-01 14:50:00	6.6	6.8	14.6	14.3	7.5	7.8	15	16.1	1960-01-01 15:26:00	14.48	13.78	12.5
INA	MLU 047	68	F	2022-11-28	1960-01-01 09:12:00	1960-01-01 09:14:00	1960-01-01 09:13:00	1960-01-01 14:56:00	5.7	6	16.8	15.7	6.5	6.8	16.4	16.1	1960-01-01 15:27:00	9.17	13.99	13.4
INA	MLU 048	32	F	2022-11-28	1960-01-01 09:19:00	1960-01-01 09:21:00	1960-01-01 09:20:00	1960-01-01 15:03:00	6.8	6.6	15	16	7.9	7.2	14.8	16.3	1960-01-01 15:54:00	14.01	14.63	12.5
INA	MLU 049	21	F	2022-11-28	1960-01-01 09:28:00	1960-01-01 09:31:00	1960-01-01 09:29:00	1960-01-01 15:09:00	5.8	5.8	17.9	17.4	6.4	6.5	17	17.3	1960-01-01 18:31:00	12.95	12.27	14.2
INA	MLU 050	38	M	2022-11-28	1960-01-01 09:56:00	1960-01-01 09:58:00	1960-01-01 09:57:00	1960-01-01 15:20:00	5.7	5.8	17	15.2	6.7	6.6	16.5	16.9	1960-01-01 16:19:00	9.61	9.54	14.1
INA	MLU 051	81	F	2022-11-28	1960-01-01 09:39:00	1960-01-01 09:48:00	1960-01-01 09:40:00	1960-01-01 15:14:00	7.1	7.4	15	15.8	8	8.3	15.5	15.8	1960-01-01 16:47:00	13.05	13.34	13.2
INA	MLU 052	57	F	2022-11-28	1960-01-01 10:06:00	1960-01-01 10:07:00	1960-01-01 10:07:00	1960-01-01 15:26:00	6.1	5.8	17	18.3	6.4	6.5	18.5	18	1960-01-01 16:48:00	12.28	12.73	14.9
INA	MLU 053	63	F	2022-11-28	1960-01-01 10:13:00	1960-01-01 10:14:00	1960-01-01 10:14:00	1960-01-01 15:31:00	6.4	6.5	15.9	15.4	6.6	7.2	16.4	17.1	1960-01-01 16:49:00	10.03	8.63	13.9
INA	MLU 054	40	M	2022-11-28	1960-01-01 10:21:00	1960-01-01 10:22:00	1960-01-01 10:22:00	1960-01-01 15:38:00	7.2	6.9	18.9	20.4	7.8	7.8	20.5	21.9	1960-01-01 17:12:00	11.73	11.27	17
INA	MLU 055	40	F	2022-11-28	1960-01-01 10:34:00	1960-01-01 10:36:00	1960-01-01 10:35:00	1960-01-01 15:44:00	6.4	5.9	16.1	16	6.3	6.8	16.3	17	1960-01-01 17:13:00	11.73	11.51	13.2
INA	MLU 056	27	F	2022-11-28	1960-01-01 10:41:00	1960-01-01 10:43:00	1960-01-01 10:42:00	1960-01-01 15:49:00	6.6	6.6	17.6	17.5	7.1	7.2	18.5	19.1	1960-01-01 17:14:00	12.1	11.33	15.2
INA	MLU 057	42	F	2022-11-28	1960-01-01 10:48:00	1960-01-01 10:50:00	1960-01-01 10:49:00	1960-01-01 15:55:00	6.6	6.4	16	18.2	7.9	7.4	17.6	17.2	1960-01-01 17:35:00	12.29	12.22	14.1
INA	MLU 058	34	F	2022-11-28	1960-01-01 10:55:00	1960-01-01 11:03:00	1960-01-01 10:56:00	1960-01-01 16:01:00	6.3	5.9	17.6	17.4	6.7	6.6	18.4	18.4	1960-01-01 17:36:00	9.68	10.14	14.6
INA	MLU 059	25	F	2022-11-28	1960-01-01 11:07:00	1960-01-01 11:07:00	1960-01-01 11:08:00	1960-01-01 16:06:00	5.8	6	17.3	16.1	6.5	6.3	16.8	16.6	1960-01-01 17:37:00	16.92	11.42	13.9
INA	MLU 060	45	F	2022-11-28	1960-01-01 11:21:00	1960-01-01 11:23:00	1960-01-01 11:22:00	1960-01-01 16:12:00	8	8	15.5	14.3	7.8	8.3	14.3	15.3	1960-01-01 18:02:00	6.77	7.48	12.3
INA	MLU 061	50	F	2022-11-28	1960-01-01 11:29:00	1960-01-01 11:30:00	1960-01-01 11:30:00	1960-01-01 16:17:00	6.3	6.3	15.2	15.7	5.7	6.3	16.6	15.7	1960-01-01 18:03:00	9.91	10.75	12.6
INA	MLU 062	50	F	2022-11-29	1960-01-01 11:35:00	1960-01-01 11:42:00	1960-01-01 11:36:00	1960-01-01 16:23:00	5.4	6.1	17.3	16.7	5.4	5.6	16.9	17.4	1960-01-01 15:33:00	8.77	9.19	13.9
NPL	KLI 001	19	M	2023-01-25	12:05:00		12:08:00		5.8	6.4	16.4	16.8
NPL	KLI 002	20	F	2023-01-25	11:50:00		11:53:00		3.6	3.6	11.3	12.2
NPL	KLI 003	21	M	2023-01-27	11:05:00		11:09:00		7.3	6.9	18	19.7
NPL	KLI 004	19	M	2023-01-27	11:55:00		12:01:00		7.7	6.6	15.7	15.7
NPL	KLI 005	19	M	2023-01-27	12:35:00		12:38:00		5.5	5.3	16.1	17.1
NPL	KLI 006	40	M	2023-01-27	13:19:00		13:22:00		7.3	6.9	14.3	15.4
NPL	KLI 007	70	F	2023-01-29	12:11:00		12:15:00		6.2	6.7	11.2	10.2
NPL	KLI 008	21	F	2023-01-29	11:50:00		12:00:00		8.7	8.7	13.6	13.8
NPL	KLI 009	40	F	2023-01-29	12:55:00		13:01:00		6.8	8.1	15.7	14.7
NPL	KLI 010	30	F	2023-01-29	12:58:00		13:09:00		7.3	8.3	13.7	14
NPL	KLI 011	32	M	2023-01-29	13:14:00		13:19:00		5.3	5.3	18.2	18.5
NPL	KLI 012	47	M	2023-01-30	11:45:00		11:50:00		4.5	4.7	21.3	22.4
NPL	KLI 013	37	M	2023-01-30	11:53:00		12:03:00		5.3	4.6	22.6	22.7
NPL	KLI 014	32	M	2023-01-30	13:08:00		13:11:00		5.5	5.2	18.6	16.9
NPL	KLI 015	46	M	2023-01-31	10:53:00		10:56:00		5	4.5	21.1	20.5
NPL	KLI 016	14	F	2023-01-31	12:03:00		12:06:00		5.3	5.4	13.7	14.5
NPL	KLI 017	28	M	2023-01-31	12:29:00		12:31:00		4.9	5.2	19.3	21.6
NPL	KLI 018	17	F	2023-01-31	11:40:00		11:45:00		7.6	7.9	13.6	13.3
NPL	KLI 019	43	F	2023-02-02	10:53:00		10:58:00		6.6	7.2	17.3	15.8
NPL	KLI 020	29	M	2023-02-02	10:11:00		10:15:00		8.1	18.2	15.3	14.7
NPL	KLI 021	32	M	2023-02-02	10:17:00		10:21:00		8.6	9.4	12.5	10.9
NPL	KLI 022	24	F	2023-02-05	10:48:00		10:55:00		6.3	6.2	16.3	17.4
NPL	KLI 023	29	F	2023-02-05	10:58:00		11:05:00		4.2	4.9	18.2	19.1
NPL	KLI 024	28	F	2023-02-05	12:14:00		12:17:00		4.7	4.7	16.6	15.7
NPL	KLI 025	21	F	2023-02-05	12:19:00		12:23:00		7.4	8.2	13.2	11.1
NPL	KLI 026	27	F	2023-02-05	12:44:00		12:46:00		5.8	6.3	16.5	17
NPL	KLI 027	40	F	2023-02-05	14:56:00		14:58:00		2.2	2.1	10.2	11
NPL	KLI 028	50	F	2023-02-05	15:07:00		15:09:00		8.9	8.3	10	10
NPL	KLI 029	24	M	2023-02-05	15:15:00		15:17:00		7.5	8	14	15.2
NPL	KLI 030	40	F	2023-02-05	10:33:00		10:45:00		5.9	6.8	14.8	11.4
NPL	KLI 031	58	M	2023-02-07	11:10:00		11:13:00		5.3	5.3	16.1	16.2
NPL	KLI 032	48	M	2023-02-07	13:35:00		13:48:00		6.6	7	14.7	17.2
NPL	KLI 033	38	F	2023-02-16	11:05:00		11:09:00		7.2	7.7	13.6	14.2
NPL	KLI 034	79	M	2023-02-16	10:42:00		10:46:00		8.4	8.9	11.3	11.6
NPL	KLI 035	45	F	2023-02-16	12:10:00		12:15:00		7.6	8.7	12.7	13.2
NPL	KLI 036	28	F	2023-02-16	12:20:00		12:24:00		6.5	7.3	16.9	12.6
NPL	KLI 037	27	F	2023-02-16	12:36:00		12:40:00		4.4	4.2	12.9	14.9
NPL	KLI 038	52	M	2023-02-17	12:27:00		12:29:00		4.9	5.5	16.9	16.6
NPL	KLI 039	55	F	2023-02-17	10:56:00		10:59:00		5.9	5.8	14.7	15.5
NPL	KLI 040	16	M	2023-02-17	11:13:00		11:16:00		5.9	5.5	12.8	14.1
NPL	KLI 041	29	M	2023-02-17	11:25:00		11:29:00		6.3	7.3	14.7	11.5
NPL	KLI 042	14	F	2023-02-17	12:05:00		12:09:00		6.2	5.7	14.9	13.6
NPL	KLI 043	50	F	2023-02-27	11:01:00		11:05:00		7.1	11.9	11	15.3
NPL	KLI 044	45	F	2023-02-27	11:12:00		11:17:00		4.9	4.5	16.4	10.7
NPL	KLI 045	53	M	2023-02-27	12:05:00		12:09:00		6.7	6.1	20.9	19.9
NPL	KLI 046	48	M	2023-02-28	10:14:00		10:20:00		6.4	6.8	18.1	18.2
NPL	KLI 047	36	F	2023-02-28	10:31:00		10:37:00		6.1	8.2	15.6	15.9
NPL	KLI 048	50	M	2023-03-01	10:44:00		10:49:00		8	8.2	16	16.3
NPL	KLI 049	50	M	2023-03-01	11:02:00		11:07:00		5.7	5.9	10.2	10.6
NPL	KLI 050	44	F	2023-03-01	11:12:00		11:17:00		8	8.5	13.6	13.4
NPL	KLI 051	39	F	2023-03-02	10:34:00		10:39:00		3.7	3.8	17.1	17.4
NPL	KLI 052	42	F	2023-03-02	11:23:00		11:30:00		11.6	11.9	13.1	12.3
NPL	KLI 053	19	F	2023-03-02	12:20:00		12:26:00		6.6	6.7	15.8	15.2
NPL	KLI 054	21	F	2023-03-09	11:45:00		12:51:00		6.7	6.7	11.3	11
NPL	KLI 055	29	M	2023-03-09	13:04:00		13:10:00		6.4	6.6	16.6	16.8
NPL	KLI 056	30	F	2023-03-13	10:18:00		10:24:00		4.8	4.9	13.4	13.3
NPL	KLI 057	59	F	2023-03-13	10:30:00		10:36:00		2.6	2.8	12.5	12.6
NPL	KLI 058	14	M	2023-03-13	10:39:00		10:44:00		4.1	4.3	13.9	12.6
NPL	KLI 059	70	M	2023-03-13	11:23:00		11:29:00		5.9	6.3	18.6	19.2
NPL	KLI 060	54	F	2023-03-13	12:54:00		12:59:00		10.2	11.8	11.4	10.8
NPL	KLI 061	78	F	2023-01-25		11:38:00		12:08:00					7.2	6.4	14.2	14.5
NPL	KLI 062	47	M	2023-01-25		11:40:00		12:20:00					7.3	7.3	18.1	18.1
NPL	KLI 063	72	F	2023-01-27		10:51:00		11:14:00					9.3	8.9	11.7	12.6
NPL	KLI 064	50	M	2023-01-27		10:56:00		11:20:00					5.6	5.8	14.5	13.6
NPL	KLI 065	28	F	2023-01-27		11:55:00		12:15:00					7.7	7	13.3	14.1
NPL	KLI 066	8	M	2023-01-27		12:50:00		13:01:00					7.7	7.1	9.7	9.5
NPL	KLI 067	19	F	2023-01-27		12:55:00		13:11:00					5.2	7.2	14.8	13.3
NPL	KLI 068	71	F	2023-01-29		12:07:00		12:18:00					5.8	5.9	14.9	14.9
NPL	KLI 069	27	F	2023-01-29		12:36:00		12:46:00					8	7.7	13.3	14.1
NPL	KLI 070	28	F	2023-01-29		12:36:00		13:25:00					8.6	7.4	9.8	12.6
NPL	KLI 071	20	F	2023-01-31		12:35:00		12:48:00					13.9	14.3	11.6	11.8
NPL	KLI 072	67	F	2023-01-31		13:03:00		13:09:00					6.5	7.1	16	15.9
NPL	KLI 073	25	F	2023-01-31		13:10:00		13:21:00					4.6	5	17	16.7
NPL	KLI 074	32	F	2023-02-01		10:22:00		10:51:00					6.7	8	14.2	12.9
NPL	KLI 075	21	F	2023-02-01		11:05:00		11:28:00					7	6.9	13.3	14.7
NPL	KLI 076	18	F	2023-02-01		11:18:00		12:03:00					9.1	8.7	15.6	17
NPL	KLI 077	19	M	2023-02-02		10:35:00		11:32:00					6.2	6.2	14.1	13.8
NPL	KLI 078	39	M	2023-02-02		10:56:00		11:36:00					6.8	7.4	14.1	14.2
NPL	KLI 079	33	F	2023-02-02		12:35:00		13:28:00					7.3	6.8	13.2	15.1
NPL	KLI 080	55	M	2023-02-02		12:40:00		13:35:00					7.1	8.3	18.8	17.1
NPL	KLI 081	21	F	2023-02-02		12:46:00		13:45:00					6.8	8	14.2	11.7
NPL	KLI 082	29	M	2023-02-02		13:32:00		13:40:00					4.1	4.3	15.4	14.6
NPL	KLI 083	66	M	2023-02-02		13:46:00		14:00:00					15.5	18.2	10	10.5
NPL	KLI 084	18	M	2023-02-05		10:56:00		11:16:00					3.9	4	19.2	18.3
NPL	KLI 085	56	F	2023-02-05		11:41:00		11:46:00					7.5	7.5	14.2	13.2
NPL	KLI 086	8	F	2023-02-05		11:50:00		11:56:00					7.5	9	13.7	12.9
NPL	KLI 087	60	M	2023-02-05		12:30:00		12:50:00					1.7	1.6	14.4	15.4
NPL	KLI 088	22	F	2023-02-05		12:32:00		12:55:00					14.4	13.4	13.6	13.3
NPL	KLI 089	25	F	2023-02-05		13:29:00		13:38:00					7.8	6.9	11.6	13.5
NPL	KLI 090	65	F	2023-02-05		10:37:00		10:42:00					6.6	4.1	11.9	17.5
NPL	KLI 091	26	F	2023-02-07		10:40:00		10:46:00					6.7	6.9	15.5	15.8
NPL	KLI 092	23	M	2023-02-07		10:49:00		11:05:00					5.8	5.3	11.7	11.9
NPL	KLI 093	28	M	2023-02-07		10:53:00		11:12:00					6.6	6.7	13.5	13.3
NPL	KLI 094	49	M	2023-02-07		10:57:00		11:19:00					6.4	6.3	14.2	14.4
NPL	KLI 095	31	F	2023-02-17		10:33:00		10:55:00					2.1	2.7	14.8	14.6
NPL	KLI 096	10	F	2023-02-17		11:58:00		12:15:00					7.2	7.3	13.9	14.1
NPL	KLI 097	79	M	2023-02-22		11:06:00		11:30:00					7.4	7.2	14.9	14.8
NPL	KLI 098	24	F	2023-02-22		12:13:00		12:44:00					5.6	5.7	14.4	14.3
NPL	KLI 099	18	F	2023-02-23		10:59:00		11:15:00					4.4	4.6	18.8	18.9
NPL	KLI 100	21	F	2023-02-23		11:48:00		12:01:00					4.8	4.6	13.3	13.5
NPL	KLI 101	70	M	2023-02-23		12:08:00		12:12:00					6.1	6.3	14.6	14.4
NPL	KLI 102	36	M	2023-02-27		10:21:00		10:34:00					6.4	5.9	15.7	17.3
NPL	KLI 103	8	F	2023-02-27		10:30:00		10:50:00					7.4	7.3	11.8	11
NPL	KLI 104	39	F	2023-02-28		10:23:00		10:29:00					7.4	7.4	12.9	11.9
NPL	KLI 105	25	F	2023-02-28		10:32:00		11:30:00					10.6	10.3	12	12.3
NPL	KLI 106	20	F	2023-02-28		12:18:00		12:34:00					7.5	7.9	15.7	15.9
NPL	KLI 107	53	F	2023-03-01		11:36:00		11:57:00					6.2	6.3	13.4	13.2
NPL	KLI 108	41	M	2023-03-01		11:43:00		12:07:00					7.3	7.9	17.6	17.5
NPL	KLI 109	17	F	2023-03-01		11:54:00		12:14:00					6.1	5.9	14.4	14.1
NPL	KLI 110	74	F	2023-03-01		12:23:00		12:37:00					6.8	6.7	13.3	13.3
NPL	KLI 111	18	M	2023-03-02		10:16:00		10:25:00					6.1	6.1	18.1	17.9
NPL	KLI 112	65	M	2023-03-02		10:28:00		11:02:00					4.7	4.6	13.2	13.1
NPL	KLI 113	26	F	2023-03-02		11:15:00		11:43:00					12.2	12.5	9.4	9.6
NPL	KLI 114	67	M	2023-03-05		10:56:00		11:17:00					3.5	3.6	12.9	12.5
NPL	KLI 115	32	M	2023-03-05		11:12:00		11:25:00					6.8	6.9	15.6	15.7
NPL	KLI 116	35	F	2023-03-05		11:45:00		12:10:00					2.9	2.9	12.5	12.3
NPL	KLI 117	90	M	2023-03-12		10:18:00		10:34:00					7.2	8.3	15.9	15.8
NPL	KLI 118	63	M	2023-03-12		10:26:00		10:41:00					4.9	5.1	16.5	16.3
NPL	KLI 119	46	F	2023-03-12		10:49:00		11:06:00					8.1	7.8	14.2	14.3
NPL	KLI 120	21	M	2023-03-13		11:24:00		11:32:00					6.1	6.2	16.8	16.2

## Sheet: DATA DICTIONARY
Field Name	Description
SITE	Study site; INA = Indonesia; NPL = Nepal
PARTICIPANT_ID	Unique participant ID
AGE	Participant age in years
SEX	Sex of participant; F = Female; M = Male
ENROLLMENT_DATE	Date of visit (DD/MM/YYYY)
BLOOD_COL_TIME_F	Time of fingerprick blood collection (HH:MM)
BLOOD_COL_TIME_V	Time of venous blood collection (HH:MM)
BIOSENSOR_TIME_F	Time of fingerprick blood Biosensor measurement (HH:MM)
BIOSENSOR_TIME_V	Time of venous blood Biosensor measurement (HH:MM)
G6PD_F_1	1st G6PD Biosensor reading from fingerprick blood in U/g Hb
G6PD_F_2	2nd G6PD Biosensor reading from fingerprick blood in U/g Hb
HB_F_1	1st Hb Biosensor reading from fingerprick blood in g/dL
HB_F_2	2nd Hb Biosensor reading from fingerprick blood in g/dL
G6PD_V_1	1st G6PD Biosensor reading from venous blood in U/g Hb
G6PD_V_2	2nd G6PD Biosensor reading from venous blood in U/g Hb
HB_V_1	1st Hb Biosensor reading from venous blood in g/dL
HB_V_2	2nd Hb Biosensor reading from venous blood in g/dL
SPECTRO_TIME	Time of venous blood spectrophotometry measurement (HH:MM)
G6PD_SPECTRO_1	1st G6PD spectrophotometry reading from venous blood in U/g Hb
G6PD_SPECTRO_2	2nd G6PD spectrophotometry reading from venous blood in U/g Hb
HB_HEMOCUE	Hb Hemocue reading from venous blood in g/dL
